# Supplementary material for: Ribifolones A–H, New Macrocyclic Diterpenes from Jatropha ribifolia, Their Cytotoxic Activity and Insights Supported by Network Pharmacology and Molecular Modeling
Source: Molecules. 2026 May 14;31(10):1663. doi: 10.3390/molecules31101663 (PMC13209920; doi:10.3390/molecules31101663)
Supplement: Supplementary file 1 [file molecules-31-01663-s001.zip]

Archive with 1 entries (1 files):
- molecules-4204495-supplementary.pdf
